# Supplementary material for: Investigation of Viscoelastic Properties of Macrophage Membrane–Cytoskeleton Induced by Gold Nanorods in Leishmania Infection
Source: Nanomaterials (Basel). 2025 Sep 5;15(17):1373. doi: 10.3390/nano15171373 (PMC12430347; doi:10.3390/nano15171373)
Supplement: Supplementary file 1 [file nanomaterials-15-01373-s001.zip]

Archive with 1 entries (1 files):
- nanomaterials-3794814-supplementary.pdf
